# Supplementary material for: When a Ciliate Meets a Flagellate: A Rare Case of Colpoda spp. and Colpodella spp. Isolated from the Urine of a Human Patient. Case Report and Brief Review of Literature
Source: Biology (Basel). 2021 May 27;10(6):476. doi: 10.3390/biology10060476 (PMC8229052; doi:10.3390/biology10060476)
Supplement: Supplementary file 1 [file biology-10-00476-s001.zip]

Archive with 1 entries (1 files):
- biology-1220744-supplementary.mp4
